# Supplementary material for: ViBrism DB: an interactive search and viewer platform for 2D/3D anatomical images of gene expression and co-expression networks
Source: Nucleic Acids Res. 2018 Oct 29;47(Database issue):D859–66. doi: 10.1093/nar/gky951 (PMC6324046; doi:10.1093/nar/gky951)
Supplement: Supplementary Data [file gky951_supplemental_files.zip]

Archive with 2 entries (2 files):
- Supplementary_Figure_S1_Vibrism_0814.pdf
- Supplementary_Figure_S2_ViBrism_0815.pdf
